# Supplementary material for: Calcium Delivery by Electroporation Induces In Vitro Cell Death through Mitochondrial Dysfunction without DNA Damages
Source: Cancers (Basel). 2020 Feb 12;12(2):425. doi: 10.3390/cancers12020425 (PMC7072520; doi:10.3390/cancers12020425)
Supplement: Supplementary file 1 [file cancers-12-00425-s001.zip]

Archive with 2 entries (1 files):
- cancers-713188 supplementary/
- cancers-713188 supplementary/GIBOT_Movie1.avi
